# Supplementary material for: Molecularly Imprinted Polypyrrole-Modified Screen-Printed Electrode for Dopamine Determination
Source: Polymers (Basel). 2024 Sep 6;16(17):2528. doi: 10.3390/polym16172528 (PMC11397747; doi:10.3390/polym16172528)
Supplement: Supplementary file 1 [file polymers-16-02528-s001.zip]

Archive with 1 entries (1 files):
- polymers-3164508-supplementary.pdf
